# Supplementary material for: Neuroinflammation and Alzheimer’s Disease: A Machine Learning Approach to CSF Proteomics
Source: Cells. 2021 Jul 29;10(8):1930. doi: 10.3390/cells10081930 (PMC8391540; doi:10.3390/cells10081930)
Supplement: Supplementary file 1 [file cells-10-01930-s001.zip]

Archive with 1 entries (1 files):
- cells-1246068-supplementary.pdf
